# Supplementary material for: Evidence of a Recent Bottleneck in Plasmodium falciparum Populations on the Honduran–Nicaraguan Border
Source: Pathogens. 2021 Nov 4;10(11):1432. doi: 10.3390/pathogens10111432 (PMC8617645; doi:10.3390/pathogens10111432)
Supplement: Supplementary file 1 [file pathogens-10-01432-s001.zip]

Archive with 1 entries (1 files):
- pathogens-1399753-supplementary Table S1.xlsx
