# Supplementary material for: Evidence of a Recent Bottleneck in Plasmodium falciparum Populations on the Honduran–Nicaraguan Border
Source: Pathogens. 2021 Nov 4;10(11):1432. doi: 10.3390/pathogens10111432 (PMC8617645; doi:10.3390/pathogens10111432)
Supplement: Supplementary file 1 [file pathogens-10-01432-s001.zip › pathogens-1399753-supplementary Table S1.xlsx]

## Sheet: Results msp1
n	Code	Country	Code2	Year	Species	K1	MAD20	RO33
1	PF0218	Honduras	PF0218	2018	P. falciparum	-	146	-
2	PF0318	Honduras	PF0318	2018	P. falciparum	-	146	-
3	PF0618	Honduras	PF0618	2018	P. falciparum	-	146	-
4	PF0918	Honduras	PF0918	2018	P. falciparum	-	146	-
5	PF1018	Honduras	PF1018	2018	P. falciparum	-	146	-
6	PF1218	Honduras	PF1218	2018	P. falciparum	-	183	-
7	PF1418	Honduras	PF1418	2018	P. falciparum	-	183	-
8	PF0219	Honduras	PF0219	2019	P. falciparum	-	183	-
9	PF0319	Honduras	PF0319	2019	P. falciparum	235	-	-
10	PF0419	Honduras	PF0419	2019	P. falciparum	235	-	-
11	PF1619	Honduras	PF1619	2019	P. falciparum	235	-	-
12	PF2819	Honduras	PF2819	2019	P. falciparum	-	202	-
13	PF3219	Honduras	PF3219	2019	P. falciparum	235	-	335
14	PF3419	Honduras	PF3419	2019	P. falciparum	235	-	335
15	PF5519	Honduras	PF5519	2019	P. falciparum	235	202	335
16	PF7619	Honduras	PF7619	2019	P. falciparum	-	146	-
17	PF-2320	Honduras	PF-2320	2020	P. falciparum	235	-	335
18	PF-4020	Honduras	PF-4020	2020	P. falciparum	235	-	335
19	PF-4420	Honduras	PF-4420	2020	P. falciparum	235	-	335
20	PF-5620	Honduras	PF-5620	2020	P. falciparum	235	-	335
21	PF-6020	Honduras	PF-6020	2020	P. falciparum	235	-	335
22	PF-6420	Honduras	PF-6420	2020	P. falciparum	235	-	335
23	PF-6920	Honduras	PF-6920	2020	P. falciparum	235	-	335
24	PF-7520	Honduras	PF-7520	2020	P. falciparum	235	-	335
25	PF-7920	Honduras	PF-7920	2020	P. falciparum	235	-	335
26	PF-9220	Honduras	PF-9220	2020	P. falciparum	235	-	335
27	PF-11720	Honduras	PF-11720	2020	P. falciparum	235	-	335
28	PF-17420	Honduras	PF-17420	2020	P. falciparum	235	202	-
29	PF-17520	Honduras	PF-17520	2020	P. f ./ P.vivax	235	202	-
30	PF-17720	Honduras	PF-17720	2020	P. falciparum	235	202	-
31	PF-17920	Honduras	PF-17920	2020	P. falciparum	235	202	-
32	PF-18020	Honduras	PF-18020	2020	P. falciparum	235	202	-
33	PF-18120	Honduras	PF-18120	2020	P. falciparum	235	202	-
34	PF-18220	Honduras	PF-18220	2020	P. falciparum	235	202	-
35	PF-18620	Honduras	PF-18620	2020	P. falciparum	235	-	-
36	PF-19320	Honduras	PF-19320	2020	P. falciparum	235	202	-
37	PF-19420	Honduras	PF-19420	2020	P. f ./ P.vivax	235	-	335
38	PF-20120	Honduras	PF-20120	2020	P. f ./ P.vivax	235	-	335
39	PF-20720	Honduras	PF-20720	2020	P. falciparum	235	-	335
40	PF-21020	Honduras	PF-21020	2020	P. falciparum	235	-	335
41	PF-21220	Honduras	PF-21220	2020	P. falciparum	235	-	335
42	PF-21320	Honduras	PF-21320	2020	P. falciparum	235	-	335
43	PF-21720	Honduras	PF-21720	2020	P. f ./ P.vivax	235	-	335
44	PF-21920	Honduras	PF-21920	2020	P. falciparum	235	-	335
45	PF-22420	Honduras	PF-22420	2020	P. falciparum	235	-	335
46	PF-23320	Honduras	PF-23320	2020	P. falciparum	235	-	335
47	PF-23520	Honduras	PF-23520	2020	P. falciparum	235	-	335
48	PF-24220	Honduras	PF-24220	2020	P. falciparum	235	-	335
49	PF-24320	Honduras	PF-24320	2020	P. falciparum	235	-	335
50	PF-24720	Honduras	PF-24720	2020	P. falciparum	235	-	335
51	PF-24920	Honduras	PF-24920	2020	P. falciparum	235	-	335
52	PF-25820	Honduras	PF-25820	2020	P. falciparum	235	-	335
53	PF-26620	Honduras	PF-26620	2020	P. falciparum	235	-	335
54	PF-27020	Honduras	PF-27020	2020	P. falciparum	235	-	335
55	PF-27420	Honduras	PF-27420	2020	P. f ./ P.vivax	235	-	335
56	PF-27720	Honduras	PF-27720	2020	P. falciparum	235	-	335
57	PF-27820	Honduras	PF-27820	2020	P. falciparum	235	-	335
58	PF-27920	Honduras	PF-27920	2020	P. falciparum	235	202	335
59	PF-28020	Honduras	PF-28020	2020	P. falciparum	235	202	335
60	PF-28120	Honduras	PF-28120	2020	P. falciparum	-	-	335
61	PF-28520	Honduras	PF-28520	2020	P. falciparum	235	-	335
62	PF-28620	Honduras	PF-28620	2020	P. falciparum	235	-	335
63	PF-28820	Honduras	PF-28820	2020	P. falciparum	-	-	335
64	PF-28920	Honduras	PF-28920	2020	P. falciparum	235	-	-
65	PF-29020	Honduras	PF-29020	2020	P. falciparum	235	-	-
66	PF-29420	Honduras	PF-29420	2020	P. falciparum	235	-	335
67	PF-29520	Honduras	PF-29520	2020	P. falciparum	235	-	-
68	PF-29620	Honduras	PF-29620	2020	P. falciparum	235	-	335
69	PF-29720	Honduras	PF-29720	2020	P. falciparum	235	-	335
70	PF-29920	Honduras	PF-29920	2020	P. falciparum	235	-	335
71	PF-29020	Honduras	PF-29020	2020	P. falciparum	235	-	335
72	PF-30420	Honduras	PF-30420	2020	P. falciparum	235	-	335
73	PF-0521	Honduras	PF-0521	2021	P. falciparum	235	-	335
74	PF-0921	Honduras	PF-0921	2021	P. falciparum	235	-	335
75	PF-1021	Honduras	PF-1021	2021	P. falciparum	235	-	335
76	PF-1121	Honduras	PF-1121	2021	P. falciparum	235	-	335
77	PF-1221	Honduras	PF-1221	2021	P. falciparum	235	-	335
78	PF-1421	Honduras	PF-1421	2021	P. falciparum	235	202	335
79	PF-1721	Honduras	PF-1721	2021	P. falciparum	235	-	-
80	PF-1821	Honduras	PF-1821	2021	P. falciparum	235	-	-
81	PF-1921	Honduras	PF-1921	2021	P. falciparum	235	-	-
82	PF-2021	Honduras	PF-2021	2021	P. falciparum	235	-	-
83	PF-2121	Honduras	PF-2121	2021	P. falciparum	235	-	-
84	PF-2221	Honduras	PF-2221	2021	P. falciparum	235	-	-
85	PF-2321	Honduras	PF-2321	2021	P. falciparum	235	-	335
86	PF-2421	Honduras	PF-2421	2021	P. falciparum	235	-	335
87	PF-4221	Honduras	PF-4221	2021	P. falciparum	235	-	-
88	PF-4721	Honduras	PF-4721	2021	P. falciparum	235	-	-
89	PF-4821	Honduras	PF-4821	2021	P. falciparum	235	-	-
90	PF-5121	Honduras	PF-5121	2021	P. falciparum	235	-	-
91	PF-5221	Honduras	PF-5221	2021	P. falciparum	235	-	-
92	PF-5321	Honduras	PF-5321	2021	P. falciparum	235	-	-
93	PF-5821	Honduras	PF-5821	2021	P. falciparum	235	-	-
94	RO 116-19	Nicaragua	RO 116-19	2019	P. falciparum	235	-	335
95	RO 148-19	Nicaragua	RO 148-19	2019	P. falciparum	-	183	335
96	RO 141-19	Nicaragua	RO 141-19	2019	P. falciparum	235	183	-
97	RO 130-19	Nicaragua	RO 130-19	2019	P. falciparum	235	-	335
98	RO 127-19	Nicaragua	RO 127-19	2019	P. falciparum	-	183	335
99	RO 128-19	Nicaragua	RO 128-19	2019	P. falciparum	235	-	-
100	RO 122-19	Nicaragua	RO 122-19	2019	P. falciparum	235	-	335
101	RO 126-19	Nicaragua	RO 126-19	2019	P. falciparum	235	-	335
102	RO 16-19	Nicaragua	RO 16-19	2019	P. falciparum	235	183	335
103	RO 19-19	Nicaragua	RO 19-19	2019	P. falciparum	-	183	335
104	RO 27-19	Nicaragua	RO 27-19	2019	P. falciparum	235	-	-
105	RO 31-19	Nicaragua	RO 31-19	2019	P. falciparum	-	183	335
106	RO 32-19	Nicaragua	RO 32-19	2019	P. falciparum	-	183	335
107	RO 39-19	Nicaragua	RO 39-19	2019	P. falciparum	-	183	-
108	RO 42-19	Nicaragua	RO 42-19	2019	P. falciparum	235	-	-
109	1799	Nicaragua	NIC-5220	2020	P. falciparum	235	-	-
110	1800	Nicaragua	NIC-5120	2020	P. falciparum	235	-	-
111	1872	Nicaragua	NIC-4620	2020	P. falciparum	235	-	-
112	22505	Nicaragua	NIC-2520	2020	P. f ./ P.vivax	235	-	-
113	Ro16	Nicaragua	NIC-1320	2020	P. f ./ P.vivax	-	183
114	Ro322	Nicaragua	NIC-3920	2020	P. falciparum	-	183	-
115	Ro325	Nicaragua	NIC-3820	2020	P. falciparum	-	183	-
116	Ro340	Nicaragua	NIC-3720	2020	P. falciparum	235	-	-
117	WP0318	Nicaragua	NIC-6020	2020	P. falciparum	235	-	-
118	WP7518	Nicaragua	NIC-5620	2020	P. falciparum	235	-	-
119	WP7718	Nicaragua	NIC-5420	2020	P. falciparum	235	-	-
120	WP7918	Nicaragua	NIC-5520	2020	P. falciparum	-	183	-
121	4284	Nicaragua	4284	2020	P. falciparum	235	-	335
122	4213	Nicaragua	4213	2020	P. falciparum	235	-	335
123	4267	Nicaragua	4267	2020	P. falciparum	235	-	335
124	4263	Nicaragua	4263	2020	P. falciparum	235	-	335
125	4259	Nicaragua	4259	2020	P. falciparum	235	-	335
126	4342	Nicaragua	4342	2020	P. falciparum	235	-	335
127	4358	Nicaragua	4358	2020	P. falciparum	235	-	-
128	5475	Nicaragua	5475	2020	P. falciparum	235	-	335
129	5484	Nicaragua	5484	2020	P. falciparum	235	-	335
130	5550	Nicaragua	5550	2020	P. falciparum	235	-	335
131	5464	Nicaragua	5464	2020	P. falciparum	235	-	335
132	3674	Nicaragua	3674	2020	P. falciparum	235	-	335
133	WP-35	Nicaragua	WP-35	2020	P. falciparum	235	-	335
134	WP-34	Nicaragua	WP-34	2020	P. falciparum	235	-	335
135	WP-29	Nicaragua	WP-29	2020	P. falciparum	235	-	335
136	WP-40	Nicaragua	WP-40	2020	P. falciparum	235	-	335
137	BZA 206-20	Nicaragua	BZA 206-20	2020	P. falciparum	235	-	335
138	BZA 208-20	Nicaragua	BZA 208-20	2020	P. falciparum	235	-	335
139	BZA 247-20	Nicaragua	BZA 247-20	2020	P. falciparum	235	-	335
140	BZA 263-20	Nicaragua	BZA 263-20	2020	P. falciparum	235	-	335
141	BZA 285-20	Nicaragua	BZA 285-20	2020	P. falciparum	235	-	335
142	BZA 289-20	Nicaragua	BZA 289-20	2020	P. falciparum	235	-	335
143	RO 229	Nicaragua	RO 229	2020	P. falciparum	235	-	335
144	RO 234	Nicaragua	RO 234	2020	P. falciparum	235	-	335
145	RO 244	Nicaragua	RO 244	2020	P. falciparum	235	-	335
146	RO 250	Nicaragua	RO 250	2020	P. falciparum	-	183	-
147	RO 252	Nicaragua	RO 252	2020	P. falciparum	235	-	335

## Sheet: Results msp2
n	Code	Country	Code2	Year	Species	FC27	3D7
1	PF0218	Honduras	PF0218	2018	P. falciparum	-	276
2	PF0318	Honduras	PF0318	2018	P. falciparum	-	276
3	PF0618	Honduras	PF0618	2018	P. falciparum	-	276
4	PF0918	Honduras	PF0918	2018	P. falciparum	-	276
5	PF1018	Honduras	PF1018	2018	P. falciparum	-	276
6	PF1218	Honduras	PF1218	2018	P. falciparum	-	276
7	PF1418	Honduras	PF1418	2018	P. falciparum	327	-
8	PF0219	Honduras	PF0219	2019	P. falciparum	327	-
9	PF0319	Honduras	PF0319	2019	P. falciparum	327	-
10	PF0419	Honduras	PF0419	2019	P. falciparum	-	276
11	PF1619	Honduras	PF1619	2019	P. falciparum	-	276
12	PF2819	Honduras	PF2819	2019	P. falciparum	327	-
13	PF3219	Honduras	PF3219	2019	P. falciparum	-	276
14	PF3419	Honduras	PF3419	2019	P. falciparum	-	276
15	PF7619	Honduras	PF7619	2019	P. falciparum	-	276
16	SUI1318	Nicaragua	NIC-0420	2020	P. falciparum	-	276
17	SUI1518	Nicaragua	NIC-0220	2020	P. falciparum	-	276
18	PF-4020	Honduras	PF-4020	2020	P. falciparum	-	276
19	PF-5620	Honduras	PF-5620	2020	P. falciparum	-	276
20	PF-6020	Honduras	PF-6020	2020	P. falciparum	-	276
21	PF-6420	Honduras	PF-6420	2020	P. falciparum	-	276
22	PF-6920	Honduras	PF-6920	2020	P. falciparum	-	276
23	PF-7920	Honduras	PF-7920	2020	P. falciparum	-	276
24	PF-11720	Honduras	PF-11720	2020	P. falciparum	-	276
25	PF-17420	Honduras	PF-17420	2020	P. falciparum	-	276
26	PF-17520	Honduras	PF-17520	2020	MIXTA	-	276
27	PF-17720	Honduras	PF-17720	2020	P. falciparum	-	276
28	PF-18020	Honduras	PF-18020	2020	P. falciparum	-	276
29	PF-18120	Honduras	PF-18120	2020	P. falciparum	-	276
30	PF-18220	Honduras	PF-18220	2020	P. falciparum	-	276
31	PF-19320	Honduras	PF-19320	2020	P. falciparum	-	276
32	PF-19420	Honduras	PF-19420	2020	P.f./P.v.	-	276
33	PF-20120	Honduras	PF-20120	2020	P.f./P.v.	-	276
34	PF-20720	Honduras	PF-20720	2020	P. falciparum	-	276
35	PF-21020	Honduras	PF-21020	2020	P. falciparum	-	276
36	PF-22420	Honduras	PF-22420	2020	P. falciparum	-	276
37	PF-23520	Honduras	PF-23520	2020	P. falciparum	-	276
38	PF-24320	Honduras	PF-24320	2020	P. falciparum	-	276
39	PF-27020	Honduras	PF-27020	2020	P. falciparum	-	276
40	PF-27420	Honduras	PF-27420	2020	P.f./P.v.	-	276
41	PF-27720	Honduras	PF-27720	2020	P. falciparum	-	276
42	PF-27820	Honduras	PF-27820	2020	P. falciparum	-	276
43	PF-28620	Honduras	PF-28620	2020	P. falciparum	-	276
44	PF-29720	Honduras	PF-29720	2020	P. falciparum	-	276
45	PF-29920	Honduras	PF-29920	2020	P. falciparum	-	276
46	PF-30420	Honduras	PF-30420	2020	P. falciparum	-	276
47	PF-0521	Honduras	PF-0521	2021	P. falciparum	-	276
48	PF-0921	Honduras	PF-0921	2021	P. falciparum	-	276
49	PF-1121	Honduras	PF-1121	2021	P. falciparum	-	276
50	PF-1221	Honduras	PF-1221	2021	P. falciparum	-	276
51	PF-1421	Honduras	PF-1421	2021	P. falciparum	-	276
52	PF-1821	Honduras	PF-1821	2021	P. falciparum	-	276
53	PF-2121	Honduras	PF-2121	2021	P. falciparum	-	276
54	PF-2221	Honduras	PF-2221	2021	P. falciparum	-	276
55	PF-2321	Honduras	PF-2321	2021	P. falciparum	-	276
